# Supplementary material for: The Conservation Genetics of Iris lacustris (Dwarf Lake Iris), a Great Lakes Endemic
Source: Plants (Basel). 2023 Jul 5;12(13):2557. doi: 10.3390/plants12132557 (PMC10346457; doi:10.3390/plants12132557)
Supplement: Supplementary file 1 [file plants-12-02557-s001.zip]

Archive with 2 entries (2 files):
- SUPPLEMENTAL FIGURES new names.pdf
- Supplemental Table.pdf
